# Supplementary material for: Dynamic Ultrasound Assessment and Guided Medial Plantar Nerve Hydrodissection for Master Knot of Henry Syndrome
Source: Diagnostics (Basel). 2024 Oct 11;14(20):2266. doi: 10.3390/diagnostics14202266 (PMC11506530; doi:10.3390/diagnostics14202266)
Supplement: Supplementary file 1 [file diagnostics-14-02266-s001.zip]

Archive with 2 entries (2 files):
- Video S1 knot.mp4
- Video S2 knot inj.mp4
